# Supplementary material for: Discovery of NKCC1 as a potential therapeutic target to inhibit hepatocellular carcinoma cell growth and metastasis
Source: Oncotarget. 2017 Aug 12;8(39):66328–42. doi: 10.18632/oncotarget.20240 (PMC5630415; doi:10.18632/oncotarget.20240)
Supplement: Supplementary file 2 [file oncotarget-08-66328-s002.xlsx]

## Sheet: Sheet1
Table S1. Differential proteins
Accession	Description	ΣCoverage	Σ# Proteins	Σ# Unique Peptides	Σ# Peptides	Σ# PSMs	Area	Heavy/Light	Heavy/Light Count	Heavy/Light Variability [%]	# AAs	MW [kDa]	calc. pI	PM	Function
P55010	Eukaryotic translation initiation factor 5 OS=Homo sapiens GN=EIF5 PE=1 SV=2 - [IF5_HUMAN]	11.37	7	5	5	10	1.08818e+06	6.23824	-;1		431	49.1918	5.57959	Y-G Y-H	Transcription regulation
P35998	26S protease regulatory subunit 7 OS=Homo sapiens GN=PSMC2 PE=1 SV=3 - [PRS7_HUMAN]	30.48	3	10	10	19	2.92743e+06	5.39723	1;2	120.331	433	48.6031	5.94775
Q13442	28 kDa heat- and acid-stable phosphoprotein OS=Homo sapiens GN=PDAP1 PE=1 SV=1 - [HAP28_HUMAN]	24.86	2	6	6	56	1.47219e+07	4.79379	7;6	4.66477	181	20.6176	8.86572	Y-H	Signal transduction
F8VWH2	Tetraspanin-8 OS=Homo sapiens GN=TSPAN8 PE=2 SV=1 - [F8VWH2_HUMAN]	22.73	2	3	3	7	992985	4.78699	5;-		154	17.1469	6.06201	Y-L	Cell adhesion/junction
P09429	High mobility group protein B1 OS=Homo sapiens GN=HMGB1 PE=1 SV=3 - [HMGB1_HUMAN]	26.98	5	7	8	88	1.08892e+07	4.71654	16;15	4.63864	215	24.8782	5.74463	Y-G	Signal transduction
P06731-2	Isoform 2 of Carcinoembryonic antigen-related cell adhesion molecule 5 OS=Homo sapiens GN=CEACAM5 - [CEAM5_HUMAN]	12.13	6	5	6	67	5.28898e+06	4.52983	2;2	33.5197	701	76.6762	5.92236	Y-G Y-U	Cell adhesion/junction
F5H7R9	Parathymosin (Fragment) OS=Homo sapiens GN=PTMS PE=2 SV=1 - [F5H7R9_HUMAN]	19.3	3	1	1	18	3.51357e+06	4.4613	2;1	3.16933	57	6.25034	8.11865
F8W1N5	Nascent polypeptide-associated complex subunit alpha, muscle-specific form (Fragment) OS=Homo sapiens GN=NACA PE=2 SV=1 - [F8W1N5_HUMAN]	21.13	8	1	1	1	2.4882e+06	4.28115	1;-		71	7.80827	9.62744	Y-L	Transcription regulation
Q86XK7	V-set and immunoglobulin domain-containing protein 1 OS=Homo sapiens GN=VSIG1 PE=1 SV=1 - [VSIG1_HUMAN]	15.25	3	4	4	171	9.84259e+06	4.14795	20;29	13.1099	387	41.785	4.65283	Y-G	Cell adhesion/junction
Q01105-3	Isoform 3 of Protein SET OS=Homo sapiens GN=SET - [SET_HUMAN]	4.89	4	1	1	2	1.02329e+06	4.11547	1;1	10.2028	266	31.1053	4.23389
Q16204	Coiled-coil domain-containing protein 6 OS=Homo sapiens GN=CCDC6 PE=1 SV=2 - [CCDC6_HUMAN]	7.59	1	2	2	2	832259	4.08051	-;1		474	53.2578	7.34229
P25205	DNA replication licensing factor MCM3 OS=Homo sapiens GN=MCM3 PE=1 SV=3 - [MCM3_HUMAN]	10.27	3	8	8	31	2.63238e+06	4.05594	-;1		808	90.924	5.77002
P16284-3	Isoform Delta13 of Platelet endothelial cell adhesion molecule OS=Homo sapiens GN=PECAM1 - [PECA1_HUMAN]	12.83	6	7	7	21	2.58236e+06	3.6098	1;2	13.5984	717	80.1557	7.32764	Y-G Y-U	Cell adhesion/junction
P39656	Dolichyl-diphosphooligosaccharide--protein glycosyltransferase 48 kDa subunit OS=Homo sapiens GN=DDOST PE=1 SV=4 - [OST48_HUMAN]	40.57	3	11	11	56	1.11839e+07	3.57253	2;2	106.894	456	50.769	6.55127
Q6UW78	UPF0723 protein C11orf83 OS=Homo sapiens GN=C11orf83 PE=1 SV=2 - [CK083_HUMAN]	13.98	1	1	1	1	382214	3.43227	1;-		93	10.0742	9.40771
Q5T4L4	40S ribosomal protein S27 OS=Homo sapiens GN=RPS27 PE=2 SV=1 - [Q5T4L4_HUMAN]	39.39	5	2	2	5	2.49624e+06	3.38995	3;1	104.216	66	7.35166	7.23975
P06748-2	Isoform 2 of Nucleophosmin OS=Homo sapiens GN=NPM1 - [NPM_HUMAN]	23.02	5	5	5	31	7.92648e+06	3.27957	3;-		265	29.4462	4.61475	Y-G	Signal transduction
P39023	60S ribosomal protein L3 OS=Homo sapiens GN=RPL3 PE=1 SV=2 - [RL3_HUMAN]	14.39	6	5	5	35	6.24129e+06	3.15978	3;4	103.865	403	46.0798	10.1841	Y-G	Other
O00231	26S proteasome non-ATPase regulatory subunit 11 OS=Homo sapiens GN=PSMD11 PE=1 SV=3 - [PSD11_HUMAN]	31.28	5	11	11	32	5.7794e+06	3.14773	6;4	102.703	422	47.434	6.48096
O43852-13	Isoform 13 of Calumenin OS=Homo sapiens GN=CALU - [CALU_HUMAN]	15.11	14	2	2	5	2.20641e+06	3.0099	1;-		139	16.281	4.99561
B4E2W0	3-ketoacyl-CoA thiolase OS=Homo sapiens GN=HADHB PE=2 SV=1 - [B4E2W0_HUMAN]	12.39	7	5	5	23	4.41639e+06	2.99801	1;1	83.9801	452	48.8482	9.17334
P35611-2	Isoform 2 of Alpha-adducin OS=Homo sapiens GN=ADD1 - [ADDA_HUMAN]	9.19	9	4	4	10	602204	2.96615	-;2		631	69.9413	6.45557	Y-G Y-H Y-U	Cytoskeleton associated
P51858	Hepatoma-derived growth factor OS=Homo sapiens GN=HDGF PE=1 SV=1 - [HDGF_HUMAN]	45	14	12	12	68	8.03023e+06	2.91439	13;18	17.9898	240	26.7719	4.729
G3XAL9	Solute carrier family 12 (Sodium/potassium/chloride transporters), member 2, isoform CRA_a OS=Homo sapiens GN=SLC12A2 PE=2 SV=1 - [G3XAL9_HUMAN]	7.83	8	5	5	20	1.37287e+06	2.81574	-;2		1150	124.513	6.0874	Y-G Y-H Y-L	Transporter
Q9UHN6-2	Isoform 2 of Transmembrane protein 2 OS=Homo sapiens GN=TMEM2 - [TMEM2_HUMAN]	5.3	6	5	5	5	327150	2.73562	-;2		1320	147.346	8.38232
Q9UHB6	LIM domain and actin-binding protein 1 OS=Homo sapiens GN=LIMA1 PE=1 SV=1 - [LIMA1_HUMAN]	26.35	9	17	17	121	2.66764e+06	2.66284	4;21	37.5384	759	85.1734	6.84424	Y-G Y-H Y-U	Cytoskeleton associated
Q9UQ80	Proliferation-associated protein 2G4 OS=Homo sapiens GN=PA2G4 PE=1 SV=3 - [PA2G4_HUMAN]	31.73	5	12	12	27	3.37369e+06	2.64506	1;6	108.226	394	43.7592	6.55127
O95373	Importin-7 OS=Homo sapiens GN=IPO7 PE=1 SV=1 - [IPO7_HUMAN]	5.97	2	5	5	13	1.8047e+06	2.62047	1;4	15.4301	1038	119.44	4.81787
P35908	Keratin, type II cytoskeletal 2 epidermal OS=Homo sapiens GN=KRT2 PE=1 SV=2 - [K22E_HUMAN]	49.92	13	18	27	633	4.25911e+07	2.57016	1;-		639	65.3932	8.00146
Q96MK3	Protein FAM20A OS=Homo sapiens GN=FAM20A PE=1 SV=4 - [FA20A_HUMAN]	1.29	1	1	1	1	402281	2.52721	1;-		541	61.3775	7.98682
Q92888-2	Isoform 2 of Rho guanine nucleotide exchange factor 1 OS=Homo sapiens GN=ARHGEF1 - [ARHG1_HUMAN]	3.75	8	2	2	2	552840	2.46434	-;1		879	98.7065	5.56689	Y-G Y-H Y-L	Signal transduction
P14923	Junction plakoglobin OS=Homo sapiens GN=JUP PE=1 SV=3 - [PLAK_HUMAN]	33.69	5	19	20	91	4.57568e+06	2.42813	2;10	10.7059	745	81.6927	6.13818	Y-G Y-L Y-U	Cell adhesion/junction
G3V576	Heterogeneous nuclear ribonucleoproteins C1/C2 OS=Homo sapiens GN=HNRNPC PE=2 SV=1 - [G3V576_HUMAN]	25.54	20	5	5	25	4.40942e+06	2.39512	4;4	4.72554	231	25.2411	9.81787
Q13885	Tubulin beta-2A chain OS=Homo sapiens GN=TUBB2A PE=1 SV=1 - [TBB2A_HUMAN]	45.39	9	3	21	2343	2.80658e+08	2.38818	1;2	9.72603	445	49.875	4.89404
B4E2V5	Erythrocyte band 7 integral membrane protein OS=Homo sapiens GN=STOM PE=2 SV=1 - [B4E2V5_HUMAN]	21.52	3	4	4	7	869518	2.38201	-;1		237	25.9478	7.38623	Y-G Y-L	Other
Q96F86	Enhancer of mRNA-decapping protein 3 OS=Homo sapiens GN=EDC3 PE=1 SV=1 - [EDC3_HUMAN]	6.1	3	2	2	2	535399	2.35853	-;1		508	56.0424	7.10791
H0Y8E6	DNA replication licensing factor MCM2 (Fragment) OS=Homo sapiens GN=MCM2 PE=3 SV=1 - [H0Y8E6_HUMAN]	3.95	2	3	3	4	602178	2.35581	-;1		836	94.0497	6.23975
Q9Y5S9-2	Isoform 2 of RNA-binding protein 8A OS=Homo sapiens GN=RBM8A - [RBM8A_HUMAN]	22.54	2	4	4	29	6.01612e+06	2.35542	1;1	1.60855	173	19.7477	5.92236
Q32MZ4-3	Isoform 3 of Leucine-rich repeat flightless-interacting protein 1 OS=Homo sapiens GN=LRRFIP1 - [LRRF1_HUMAN]	6.52	5	3	3	3	497614	2.34566	-;2		752	82.6386	4.61475	Y-G Y-H	Transcription regulation
P23588	Eukaryotic translation initiation factor 4B OS=Homo sapiens GN=EIF4B PE=1 SV=2 - [IF4B_HUMAN]	20.29	9	9	9	150	9.2957e+06	2.34488	18;25	4.92026	611	69.1103	5.73193	Y-H	Other
F8W895	G patch domain-containing protein 4 (Fragment) OS=Homo sapiens GN=GPATCH4 PE=2 SV=1 - [F8W895_HUMAN]	14.39	6	3	3	5	941720	2.34392	-;2		264	29.4471	9.51025
F8WBV5	Thioredoxin domain-containing protein 9 OS=Homo sapiens GN=TXNDC9 PE=2 SV=1 - [F8WBV5_HUMAN]	17.19	6	1	1	1	822932	2.33427	-;1		64	7.5889	4.99561
O15438	Canalicular multispecific organic anion transporter 2 OS=Homo sapiens GN=ABCC3 PE=1 SV=3 - [MRP3_HUMAN]	11.26	5	11	12	22	3.21982e+06	2.31672	-;1		1527	169.234	7.1958	Y-G Y-H Y-L	Transporter
Q86VP6	Cullin-associated NEDD8-dissociated protein 1 OS=Homo sapiens GN=CAND1 PE=1 SV=2 - [CAND1_HUMAN]	15.12	4	14	14	61	3.38918e+06	2.31245	2;9	43.8238	1230	136.289	5.78271
Q9UDY2-6	Isoform 6 of Tight junction protein ZO-2 OS=Homo sapiens GN=TJP2 - [ZO2_HUMAN]	2.42	4	2	2	8	338670	2.30445	1;1	57.5116	1157	130.367	7.56201	Y-G Y-H Y-L Y-U	Cell adhesion/junction
Q9UNE7	E3 ubiquitin-protein ligase CHIP OS=Homo sapiens GN=STUB1 PE=1 SV=2 - [CHIP_HUMAN]	22.77	5	7	7	15	2.7594e+06	2.29756	1;1	54.4541	303	34.8342	5.87158	Y-G Y-H Y-L	Enzyme
K7EPT6	TATA-binding protein-associated factor 2N OS=Homo sapiens GN=TAF15 PE=2 SV=1 - [K7EPT6_HUMAN]	6.9	3	1	2	5	3.26044e+06	2.27143	-;2		449	48.8094	5.08447
P17096	High mobility group protein HMG-I/HMG-Y OS=Homo sapiens GN=HMGA1 PE=1 SV=3 - [HMGA1_HUMAN]	23.36	3	2	2	11	3.02643e+07	2.24222	1;2	9.50813	107	11.6691	10.3159	Y-G	Transcription regulation
Q9Y6M7-6	Isoform 6 of Sodium bicarbonate cotransporter 3 OS=Homo sapiens GN=SLC4A7 - [S4A7_HUMAN]	5.48	22	4	4	9	971498	2.19519	-;2		1131	127.278	6.75635	Y-G Y-H Y-L Y-U	Transporter
P17096-2	Isoform HMG-Y of High mobility group protein HMG-I/HMG-Y OS=Homo sapiens GN=HMGA1 - [HMGA1_HUMAN]	14.58	1	1	1	18	1.67993e+07	2.17731	2;4	0.318443	96	10.6726	10.3159	Y-G	Transcription regulation
O15031	Plexin-B2 OS=Homo sapiens GN=PLXNB2 PE=1 SV=3 - [PLXB2_HUMAN]	9.3	4	13	13	25	2.16247e+06	2.16763	1;3	28.573	1838	204.997	6.23975	Y-G Y-L Y-U	Receptor
Q8TDD1	ATP-dependent RNA helicase DDX54 OS=Homo sapiens GN=DDX54 PE=1 SV=2 - [DDX54_HUMAN]	4.2	3	3	3	6	870511	2.14994	1;1	22.6595	881	98.5342	10.0229
Q9Y6N5	Sulfide:quinone oxidoreductase, mitochondrial OS=Homo sapiens GN=SQRDL PE=1 SV=1 - [SQRD_HUMAN]	27.11	5	10	10	28	8.31174e+06	2.1281	2;3	105.496	450	49.9289	9.11475
P20020-6	Isoform K of Plasma membrane calcium-transporting ATPase 1 OS=Homo sapiens GN=ATP2B1 - [AT2B1_HUMAN]	31.59	29	18	29	223	1.46698e+07	2.12529	15;15	14.5307	1184	130.535	5.96045	Y-G Y-H Y-L Y-U	Transporter
P33527-2	Isoform 2 of Multidrug resistance-associated protein 1 OS=Homo sapiens GN=ABCC1 - [MRP1_HUMAN]	20.04	10	22	23	116	6.85114e+06	2.11071	4;12	12.6616	1472	164.865	7.56201	Y-G Y-H Y-L Y-U	Transporter
Q9Y2V2	Calcium-regulated heat stable protein 1 OS=Homo sapiens GN=CARHSP1 PE=1 SV=2 - [CHSP1_HUMAN]	18.37	1	2	2	21	6.36139e+06	2.09247	5;3	3.56004	147	15.882	8.20654
Q9UN86-2	Isoform B of Ras GTPase-activating protein-binding protein 2 OS=Homo sapiens GN=G3BP2 - [G3BP2_HUMAN]	25.39	12	7	8	38	4.61249e+06	2.09129	4;6	1.39481	449	50.7861	5.37646
P23229-5	Isoform Alpha-6X2B of Integrin alpha-6 OS=Homo sapiens GN=ITGA6 - [ITA6_HUMAN]	22.28	10	20	20	191	1.13931e+07	2.08287	7;21	15.6535	1086	121.589	7.35693	Y-G Y-L Y-U	Receptor
B0QYA5	Eukaryotic translation initiation factor 3 subunit D (Fragment) OS=Homo sapiens GN=EIF3D PE=2 SV=1 - [B0QYA5_HUMAN]	9.67	6	2	2	3	916735	2.07683	-;1		269	31.7089	9.51025
Q14118	Dystroglycan OS=Homo sapiens GN=DAG1 PE=1 SV=2 - [DAG1_HUMAN]	1.12	1	1	1	2	237814	2.0709	-;1		895	97.3807	8.55811	Y-G Y-L Y-U	Receptor
Q9UPY5	Cystine/glutamate transporter OS=Homo sapiens GN=SLC7A11 PE=1 SV=1 - [XCT_HUMAN]	7.98	1	3	3	31	4.55724e+06	2.06127	3;6	50.4589	501	55.3869	9.18799	Y-G Y-L	Transporter
P26583	High mobility group protein B2 OS=Homo sapiens GN=HMGB2 PE=1 SV=2 - [HMGB2_HUMAN]	28.23	2	10	11	112	1.36766e+07	2.05819	21;19	3.89279	209	24.0187	7.81104
F8WAU4	Elongation factor G, mitochondrial OS=Homo sapiens GN=GFM1 PE=2 SV=1 - [F8WAU4_HUMAN]	5.52	4	2	2	3	431410	2.03689	-;1		453	50.8793	9.30518
P60842	Eukaryotic initiation factor 4A-I OS=Homo sapiens GN=EIF4A1 PE=1 SV=1 - [IF4A1_HUMAN]	59.61	22	13	21	205	3.06854e+07	2.00076	11;15	81.6851	406	46.1246	5.47803
Q9NP72	Ras-related protein Rab-18 OS=Homo sapiens GN=RAB18 PE=1 SV=1 - [RAB18_HUMAN]	17.96	4	3	3	12	1.21623e+06	1.99908	2;1	78.7976	206	22.9626	5.23682	Y-G Y-U	Vesicles/Caveolae/Endocytosis
C9J0A7	Charged multivesicular body protein 2b OS=Homo sapiens GN=CHMP2B PE=2 SV=1 - [C9J0A7_HUMAN]	18.58	3	4	4	20	3.79106e+06	1.9977	3;3	4.12178	183	20.7587	6.30322	Y-G	Vesicles/Caveolae/Endocytosis
P50502	Hsc70-interacting protein OS=Homo sapiens GN=ST13 PE=1 SV=2 - [F10A1_HUMAN]	17.07	6	7	7	42	9.71087e+06	1.99405	7;10	1.08388	369	41.3055	5.2749
Q6YHK3	CD109 antigen OS=Homo sapiens GN=CD109 PE=1 SV=2 - [CD109_HUMAN]	21.87	4	22	22	154	7.73485e+06	1.99182	10;32	7.36396	1445	161.587	5.84619	Y-G Y-U	Signal transduction
Q8N2K0-3	Isoform 3 of Monoacylglycerol lipase ABHD12 OS=Homo sapiens GN=ABHD12 - [ABD12_HUMAN]	17.5	7	5	5	11	1.48464e+06	1.98957	1;1	66.3187	360	41.3604	8.80713
P51114-2	Isoform 2 of Fragile X mental retardation syndrome-related protein 1 OS=Homo sapiens GN=FXR1 - [FXR1_HUMAN]	18.55	10	6	9	41	3.65395e+06	1.97533	-;4		539	60.7544	6.39209
Q7KZ85-2	Isoform 2 of Transcription elongation factor SPT6 OS=Homo sapiens GN=SUPT6H - [SPT6H_HUMAN]	1.47	2	1	1	2	1.66328e+06	1.97389	-;1		545	61.2624	8.45557	Y-H	Transcription regulation
P27797	Calreticulin OS=Homo sapiens GN=CALR PE=1 SV=1 - [CALR_HUMAN]	4.32	1	1	1	2	525515	1.96369	-;2		417	48.1118	4.43701	Y-G Y-U	Chaperone
Q9UHY1	Nuclear receptor-binding protein OS=Homo sapiens GN=NRBP1 PE=1 SV=1 - [NRBP_HUMAN]	13.64	3	5	5	13	1.12897e+06	1.94817	3;4	4.66051	535	59.8071	5.08447
P05387	60S acidic ribosomal protein P2 OS=Homo sapiens GN=RPLP2 PE=1 SV=1 - [RLA2_HUMAN]	40.87	2	3	3	10	4.08413e+06	1.93143	3;1	3.89567	115	11.6578	4.53857	Y-G	Other
Q96TA1-2	Isoform 2 of Niban-like protein 1 OS=Homo sapiens GN=FAM129B - [NIBL1_HUMAN]	15.01	2	9	9	23	2.21341e+06	1.90486	1;5	4.96825	733	82.6309	6.15088	Y-G Y-H Y-L Y-U	Cell adhesion/junction
Q13045-2	Isoform 2 of Protein flightless-1 homolog OS=Homo sapiens GN=FLII - [FLII_HUMAN]	4.2	3	4	4	14	933523	1.90371	1;1	24.405	1214	138.405	6.07471	Y-G Y-U	Cytoskeleton associated
P49006	MARCKS-related protein OS=Homo sapiens GN=MARCKSL1 PE=1 SV=2 - [MRP_HUMAN]	7.69	1	1	1	7	1.33025e+06	1.89462	2;-		195	19.5172	4.66553	Y-G Y-L Y-U	Cytoskeleton associated
P19105	Myosin regulatory light chain 12A OS=Homo sapiens GN=MYL12A PE=1 SV=2 - [ML12A_HUMAN]	54.97	6	11	11	157	4.88783e+07	1.88027	13;11	2.32934	171	19.7815	4.80518
B4DWJ2	Glutamine--tRNA ligase OS=Homo sapiens GN=QARS PE=2 SV=1 - [B4DWJ2_HUMAN]	13.61	7	8	8	16	1.10378e+06	1.87831	-;4		764	86.5242	7.04932
P08243-2	Isoform 2 of Asparagine synthetase [glutamine-hydrolyzing OS=Homo sapiens GN=ASNS - [ASNS_HUMAN]	6.3	8	3	3	5	517512	1.84977	1;-		540	62.1287	7.06396
Q99828	Calcium and integrin-binding protein 1 OS=Homo sapiens GN=CIB1 PE=1 SV=4 - [CIB1_HUMAN]	19.9	2	3	3	7	1.92917e+06	1.84177	2;2	1.3744	191	21.6899	4.77979	Y-G Y-H Y-L Y-U	Signal transduction
Q99536	Synaptic vesicle membrane protein VAT-1 homolog OS=Homo sapiens GN=VAT1 PE=1 SV=2 - [VAT1_HUMAN]	31.04	8	9	9	24	4.63085e+06	1.834	5;7	56.7942	393	41.8934	6.29053
Q9NR30	Nucleolar RNA helicase 2 OS=Homo sapiens GN=DDX21 PE=1 SV=5 - [DDX21_HUMAN]	43.42	2	30	32	191	9.684e+06	1.83258	15;43	11.7721	783	87.2904	9.27588
Q9UNQ0-2	Isoform 2 of ATP-binding cassette sub-family G member 2 OS=Homo sapiens GN=ABCG2 - [ABCG2_HUMAN]	13.09	4	8	8	72	3.55871e+06	1.82247	1;4	29.0237	611	67.4097	8.42627	Y-G Y-H Y-L Y-U	Transporter
P12814-2	Isoform 2 of Alpha-actinin-1 OS=Homo sapiens GN=ACTN1 - [ACTN1_HUMAN]	16.35	15	4	12	71	7.6675e+06	1.81561	-;2		887	102.644	5.50342	Y-G Y-H Y-U	Cytoskeleton associated
P43243	Matrin-3 OS=Homo sapiens GN=MATR3 PE=1 SV=2 - [MATR3_HUMAN]	13.22	19	7	7	15	1.43927e+06	1.81092	1;1	16.3994	847	94.5648	6.25244
Q13131	5'-AMP-activated protein kinase catalytic subunit alpha-1 OS=Homo sapiens GN=PRKAA1 PE=1 SV=4 - [AAPK1_HUMAN]	14.49	4	6	6	16	1.06436e+06	1.806	1;3	4.53753	559	63.9686	8.11865	Y-G	Enzyme
P40199	Carcinoembryonic antigen-related cell adhesion molecule 6 OS=Homo sapiens GN=CEACAM6 PE=1 SV=3 - [CEAM6_HUMAN]	20.35	2	5	5	135	2.12716e+07	1.80178	11;21	1.89251	344	37.1717	5.8208	Y-G Y-L Y-U	Cell adhesion/junction
P29966	Myristoylated alanine-rich C-kinase substrate OS=Homo sapiens GN=MARCKS PE=1 SV=4 - [MARCS_HUMAN]	16.87	1	4	4	43	5.09125e+06	1.80095	10;12	2.76511	332	31.5359	4.44971	Y-G Y-H Y-L	Cytoskeleton associated
Q8WX92	Negative elongation factor B OS=Homo sapiens GN=NELFB PE=1 SV=1 - [NELFB_HUMAN]	4.31	1	2	2	6	508108	1.78184	-;1		580	65.6554	6.12549
P08238	Heat shock protein HSP 90-beta OS=Homo sapiens GN=HSP90AB1 PE=1 SV=4 - [HS90B_HUMAN]	52.07	6	27	50	2071	1.65237e+08	1.77992	107;124	12.5056	724	83.2121	5.03369	Y-G Y-L	Signal transduction
P52926-3	Isoform 3 of High mobility group protein HMGI-C OS=Homo sapiens GN=HMGA2 - [HMGA2_HUMAN]	26.74	9	1	1	2	707389	1.77121	1;1	3.36821	86	9.26796	12.0151
Q16643	Drebrin OS=Homo sapiens GN=DBN1 PE=1 SV=4 - [DREB_HUMAN]	5.24	6	2	2	8	1.29366e+06	1.75203	1;1	8.51283	649	71.3854	4.44971	Y-G Y-H Y-U	Cytoskeleton associated
D3YTB1	60S ribosomal protein L32 (Fragment) OS=Homo sapiens GN=RPL32 PE=2 SV=1 - [D3YTB1_HUMAN]	12.78	3	1	1	4	5.98213e+06	1.75085	2;1	6.11487	133	15.6067	11.4438
P62070	Ras-related protein R-Ras2 OS=Homo sapiens GN=RRAS2 PE=1 SV=1 - [RRAS2_HUMAN]	43.14	8	5	8	56	8.07012e+06	1.74339	1;-		204	23.3847	6.01123	Y-G Y-U	Signal transduction
P02751-4	Isoform 4 of Fibronectin OS=Homo sapiens GN=FN1 - [FINC_HUMAN]	9.95	18	14	14	112	3.61224e+06	1.7405	1;4	44.0449	2031	222.837	5.68115	Y-G	Cell adhesion/junction
O43313-2	Isoform 2 of ATM interactor OS=Homo sapiens GN=ATMIN - [ATMIN_HUMAN]	1.05	2	1	1	7	8.08108e+06	1.73941	1;-		667	72.2888	4.71631
P07900	Heat shock protein HSP 90-alpha OS=Homo sapiens GN=HSP90AA1 PE=1 SV=5 - [HS90A_HUMAN]	44.81	13	28	49	1886	1.62089e+08	1.73918	76;104	1.6704	732	84.6067	5.021	Y-G Y-L Y-U	Chaperone
P63092-3	Isoform 3 of Guanine nucleotide-binding protein G(s) subunit alpha isoforms short OS=Homo sapiens GN=GNAS - [GNAS2_HUMAN]	26.91	15	8	10	162	2.34613e+07	1.73889	3;4	7.52893	379	44.1513	6.29053	Y-G Y-U	Signal transduction
P09327	Villin-1 OS=Homo sapiens GN=VIL1 PE=1 SV=4 - [VILI_HUMAN]	4.96	3	3	3	4	741195	1.73383	-;2		827	92.6367	6.39209	Y-H	Cytoskeleton associated
O00571-2	Isoform 2 of ATP-dependent RNA helicase DDX3X OS=Homo sapiens GN=DDX3X - [DDX3X_HUMAN]	43.03	11	8	31	614	8.13935e+07	1.73191	7;9	17.1172	646	71.3109	6.62451
P05386	60S acidic ribosomal protein P1 OS=Homo sapiens GN=RPLP1 PE=1 SV=1 - [RLA1_HUMAN]	14.04	1	1	1	9	5.40184e+06	1.72753	-;2		114	11.5067	4.32275	Y-G	Other
B4DXX7	Uncharacterized protein OS=Homo sapiens GN=DDX3Y PE=2 SV=1 - [B4DXX7_HUMAN]	29.68	10	1	24	499	5.76175e+07	1.72741	-;1		657	72.8861	8.20654
P41252	Isoleucine--tRNA ligase, cytoplasmic OS=Homo sapiens GN=IARS PE=1 SV=2 - [SYIC_HUMAN]	16.64	7	17	17	80	2.51598e+06	1.72534	-;4		1262	144.406	6.15088
Q6NZI2	Polymerase I and transcript release factor OS=Homo sapiens GN=PTRF PE=1 SV=1 - [PTRF_HUMAN]	5.64	3	2	2	8	1.91907e+06	1.72466	1;1	8.81376	390	43.4498	5.60498	Y-G Y-L Y-U	Vesicles/Caveolae/Endocytosis
Q12846	Syntaxin-4 OS=Homo sapiens GN=STX4 PE=1 SV=2 - [STX4_HUMAN]	27.61	4	8	8	31	7.76613e+06	1.72452	3;4	2.97389	297	34.1589	6.27783	Y-G Y-H Y-L Y-U	Vesicles/Caveolae/Endocytosis
Q9P258	Protein RCC2 OS=Homo sapiens GN=RCC2 PE=1 SV=2 - [RCC2_HUMAN]	7.85	1	4	4	5	429063	1.7222	1;-		522	56.0492	8.77783	Y-G	Signal transduction
Q92499	ATP-dependent RNA helicase DDX1 OS=Homo sapiens GN=DDX1 PE=1 SV=2 - [DDX1_HUMAN]	22.84	1	12	12	42	4.31606e+06	1.71455	3;9	19.6697	740	82.3798	7.2251
P63096	Guanine nucleotide-binding protein G(i) subunit alpha-1 OS=Homo sapiens GN=GNAI1 PE=1 SV=2 - [GNAI1_HUMAN]	35.03	19	5	14	196	3.1059e+07	1.71007	2;1	23.4536	354	40.3352	5.97314	Y-G Y-U	Signal transduction
O14745	Na(+)/H(+) exchange regulatory cofactor NHE-RF1 OS=Homo sapiens GN=SLC9A3R1 PE=1 SV=4 - [NHRF1_HUMAN]	12.57	3	3	3	11	3.67458e+06	1.70938	2;2	26.1286	358	38.8446	5.77002	Y-G Y-H Y-U	Cytoskeleton associated
Q8NB49-2	Isoform 2 of Probable phospholipid-transporting ATPase IG OS=Homo sapiens GN=ATP11C - [AT11C_HUMAN]	1.26	4	1	1	1	154173	1.70692	-;1		1108	126.629	6.50732	Y-G Y-L Y-U	Transporter
P07099	Epoxide hydrolase 1 OS=Homo sapiens GN=EPHX1 PE=1 SV=1 - [HYEP_HUMAN]	42.64	3	23	23	146	2.70292e+07	1.70127	12;20	36.6264	455	52.915	7.25439
Q13596-2	Isoform 1A of Sorting nexin-1 OS=Homo sapiens GN=SNX1 - [SNX1_HUMAN]	8.97	6	3	3	3	881205	1.68413	-;1		457	51.7805	5.64307	Y-L	Membrane trafficking
O95994	Anterior gradient protein 2 homolog OS=Homo sapiens GN=AGR2 PE=1 SV=1 - [AGR2_HUMAN]	53.14	8	10	10	69	9.14175e+07	1.68172	10;9	2.94412	175	19.9666	8.99756
P13804-2	Isoform 2 of Electron transfer flavoprotein subunit alpha, mitochondrial OS=Homo sapiens GN=ETFA - [ETFA_HUMAN]	44.37	8	8	8	17	3.18605e+06	0.595144	4;5	0.436297	284	30.0069	8.57275
P05204	Non-histone chromosomal protein HMG-17 OS=Homo sapiens GN=HMGN2 PE=1 SV=3 - [HMGN2_HUMAN]	45.56	1	2	2	53	2.98036e+07	0.593239	10;6	2.64253	90	9.38706	9.99365
E5RGR0	Acyl-protein thioesterase 1 (Fragment) OS=Homo sapiens GN=LYPLA1 PE=2 SV=1 - [E5RGR0_HUMAN]	12.18	3	2	2	3	2.66053e+06	0.591124	-;1		197	20.8476	7.06396
P09211	Glutathione S-transferase P OS=Homo sapiens GN=GSTP1 PE=1 SV=2 - [GSTP1_HUMAN]	22.38	2	3	3	13	6.96049e+06	0.590215	1;2	6.18638	210	23.341	5.64307	Y-G	Enzyme
Q9UHD1-2	Isoform 2 of Cysteine and histidine-rich domain-containing protein 1 OS=Homo sapiens GN=CHORDC1 - [CHRD1_HUMAN]	17.57	6	5	5	36	4.61044e+06	0.587253	6;9	7.03465	313	35.2636	7.76709
J3QKW2	28S ribosomal protein S7, mitochondrial OS=Homo sapiens GN=MRPS7 PE=2 SV=1 - [J3QKW2_HUMAN]	15.3	5	2	2	5	744215	0.586009	1;1	33.9395	183	20.825	9.5542
Q9UBX3	Mitochondrial dicarboxylate carrier OS=Homo sapiens GN=SLC25A10 PE=1 SV=2 - [DIC_HUMAN]	28.92	4	1	7	18	5.07401e+06	0.585237	1;-		287	31.2623	9.53955
B4E1K7	Stomatin-like protein 2, mitochondrial OS=Homo sapiens GN=STOML2 PE=2 SV=1 - [B4E1K7_HUMAN]	21.54	2	5	5	6	2.42192e+06	0.580664	1;-		311	33.3166	8.25049	Y-G Y-H Y-L Y-U	Cytoskeleton associated
P10599-2	Isoform 2 of Thioredoxin OS=Homo sapiens GN=TXN - [THIO_HUMAN]	23.53	2	3	3	9	2.34189e+07	0.579498	4;-		85	9.44569	6.03662
C9JN71	Zinc finger protein 878 OS=Homo sapiens GN=ZNF878 PE=3 SV=2 - [ZN878_HUMAN]	1.69	2	1	1	16	6.70232e+06	0.576616	1;-		531	61.5004	9.45166
P78347-2	Isoform 2 of General transcription factor II-I OS=Homo sapiens GN=GTF2I - [GTF2I_HUMAN]	7.63	5	6	6	10	603684	0.572258	-;3		957	107.902	7.94287
P37837	Transaldolase OS=Homo sapiens GN=TALDO1 PE=1 SV=2 - [TALDO_HUMAN]	42.73	4	15	15	84	8.55555e+06	0.571654	14;19	0.581663	337	37.5165	6.81494
P21796	Voltage-dependent anion-selective channel protein 1 OS=Homo sapiens GN=VDAC1 PE=1 SV=2 - [VDAC1_HUMAN]	52.65	2	11	12	82	9.05443e+06	0.569804	17;9	2.20893	283	30.7536	8.54346	Y-G Y-L Y-U	Transporter
C9JZD1	Actin-related protein 2/3 complex subunit 3 (Fragment) OS=Homo sapiens GN=ARPC3 PE=2 SV=1 - [C9JZD1_HUMAN]	40.4	3	4	4	8	1.01802e+06	0.569344	3;1	13.3433	99	11.5389	8.39697	Y-G	Cytoskeleton associated
P05198	Eukaryotic translation initiation factor 2 subunit 1 OS=Homo sapiens GN=EIF2S1 PE=1 SV=3 - [IF2A_HUMAN]	38.41	3	9	9	42	1.01104e+07	0.569295	2;6	3.2381	315	36.0894	5.08447
P04406	Glyceraldehyde-3-phosphate dehydrogenase OS=Homo sapiens GN=GAPDH PE=1 SV=3 - [G3P_HUMAN]	60.6	3	19	19	306	9.19805e+07	0.568483	52;72	2.55991	335	36.0304	8.45557	Y-G Y-H	Enzyme
P15428-5	Isoform 5 of 15-hydroxyprostaglandin dehydrogenase [NAD(+) OS=Homo sapiens GN=HPGD - [PGDH_HUMAN]	25.76	10	4	4	13	2.36869e+06	0.568418	2;-		198	21.512	5.84619	Y-G	Enzyme
Q9NQ88	Fructose-2,6-bisphosphatase TIGAR OS=Homo sapiens GN=TIGAR PE=1 SV=1 - [TIGAR_HUMAN]	6.3	1	1	1	3	780346	0.568174	1;1	17.1779	270	30.0431	7.69385
F8VYZ3	Serine dehydratase-like (Fragment) OS=Homo sapiens GN=SDSL PE=2 SV=1 - [F8VYZ3_HUMAN]	13.37	3	2	2	7	1.06258e+06	0.5674	-;1		172	17.8335	8.32373
O95197-3	Isoform 3 of Reticulon-3 OS=Homo sapiens GN=RTN3 - [RTN3_HUMAN]	5.51	5	2	2	8	2.66834e+06	0.566424	1;-		236	25.5926	8.51416	Y-L	Membrane trafficking
Q56VL3	OCIA domain-containing protein 2 OS=Homo sapiens GN=OCIAD2 PE=1 SV=1 - [OCAD2_HUMAN]	8.44	1	1	1	3	1.44106e+06	0.564992	-;1		154	16.9426	9.02686	Y-H	Other
G3V5X4	Nesprin-2 OS=Homo sapiens GN=SYNE2 PE=2 SV=1 - [G3V5X4_HUMAN]	0.1	3	1	1	1	1.14402e+06	0.564914	1;-		6818	787.229	5.45264	Y-G	Cytoskeleton associated
Q14966-5	Isoform 5 of Zinc finger protein 638 OS=Homo sapiens GN=ZNF638 - [ZN638_HUMAN]	0.74	4	1	1	1	4.73592e+06	0.56302	1;-		1075	119.221	4.75439
Q8N8S7-3	Isoform 3 of Protein enabled homolog OS=Homo sapiens GN=ENAH - [ENAH_HUMAN]	13.51	3	4	4	5	914133	0.557509	-;1		533	60.3119	7.54736	Y-G Y-H Y-U	Cytoskeleton associated
P46926	Glucosamine-6-phosphate isomerase 1 OS=Homo sapiens GN=GNPDA1 PE=1 SV=1 - [GNPI1_HUMAN]	25.26	11	5	5	9	1.26618e+06	0.551531	1;1	44.0545	289	32.6476	6.91748
P82979	SAP domain-containing ribonucleoprotein OS=Homo sapiens GN=SARNP PE=1 SV=3 - [SARNP_HUMAN]	41.9	5	10	10	58	1.34306e+07	0.550206	9;10	7.26359	210	23.6564	6.41748
P07108	Acyl-CoA-binding protein OS=Homo sapiens GN=DBI PE=1 SV=2 - [ACBP_HUMAN]	18.39	6	1	1	1	2.03019e+06	0.547912	1;-		87	10.038	6.56592
P30041	Peroxiredoxin-6 OS=Homo sapiens GN=PRDX6 PE=1 SV=3 - [PRDX6_HUMAN]	48.66	1	8	8	36	8.30032e+06	0.547679	4;3	9.51548	224	25.0192	6.37939	Y-H Y-L	Enzyme
K7ELW0	Protein DJ-1 OS=Homo sapiens GN=PARK7 PE=2 SV=1 - [K7ELW0_HUMAN]	28.99	3	4	4	9	2.82603e+06	0.547473	2;1	11.6968	169	17.8985	7.86963	Y-G	Enzyme
Q5JXX1	Mortality factor 4-like protein 2 (Fragment) OS=Homo sapiens GN=MORF4L2 PE=2 SV=1 - [Q5JXX1_HUMAN]	20.89	5	2	2	3	530451	0.545932	2;-		158	17.6062	10.4331	Y-H	Transcription regulation
H3BN14	Calretinin (Fragment) OS=Homo sapiens GN=CALB2 PE=4 SV=2 - [H3BN14_HUMAN]	17.87	6	4	4	7	1.42931e+06	0.54585	1;1	2.44782	235	27.2985	5.42725
Q96IZ0	PRKC apoptosis WT1 regulator protein OS=Homo sapiens GN=PAWR PE=1 SV=1 - [PAWR_HUMAN]	4.41	1	2	2	4	439146	0.544844	1;-		340	36.5454	5.41455	Y-G Y-H	Signal transduction
P10809	60 kDa heat shock protein, mitochondrial OS=Homo sapiens GN=HSPD1 PE=1 SV=2 - [CH60_HUMAN]	48.69	8	21	21	221	7.84981e+06	0.541142	28;56	0.913068	573	61.0164	5.87158	Y-G Y-L	Chaperone
P04080	Cystatin-B OS=Homo sapiens GN=CSTB PE=1 SV=2 - [CYTB_HUMAN]	45.92	1	3	3	9	2.6389e+06	0.537062	2;-		98	11.1326	7.56201
P05091-2	Isoform 2 of Aldehyde dehydrogenase, mitochondrial OS=Homo sapiens GN=ALDH2 - [ALDH2_HUMAN]	22.34	12	7	8	20	4.12368e+06	0.529954	1;1	9.47237	470	50.9568	6.20166
O15446	DNA-directed RNA polymerase I subunit RPA34 OS=Homo sapiens GN=CD3EAP PE=1 SV=1 - [RPA34_HUMAN]	2.16	2	1	1	1	349767	0.528085	-;1		510	54.9514	8.51416
P68036-2	Isoform 2 of Ubiquitin-conjugating enzyme E2 L3 OS=Homo sapiens GN=UBE2L3 - [UB2L3_HUMAN]	30.33	3	2	2	9	6.25256e+06	0.514795	2;1	18.9504	122	14.1123	8.92432
O14980	Exportin-1 OS=Homo sapiens GN=XPO1 PE=1 SV=1 - [XPO1_HUMAN]	5.42	7	4	4	4	954918	0.514213	-;3		1071	123.306	6.06201
P62861	40S ribosomal protein S30 OS=Homo sapiens GN=FAU PE=1 SV=1 - [RS30_HUMAN]	20.34	2	4	4	9	6.02413e+06	0.510429	3;-		59	6.64382	12.147
Q8IUE6	Histone H2A type 2-B OS=Homo sapiens GN=HIST2H2AB PE=1 SV=3 - [H2A2B_HUMAN]	57.69	2	3	7	410	3.42981e+08	0.507292	-;2		130	13.9868	10.8872
F8WCX5	Polymerase delta-interacting protein 3 OS=Homo sapiens GN=POLDIP3 PE=2 SV=1 - [F8WCX5_HUMAN]	12.81	6	2	2	3	2.34908e+06	0.502679	-;1		281	30.7504	10.3452
B4DJV2	Citrate synthase OS=Homo sapiens GN=CS PE=2 SV=1 - [B4DJV2_HUMAN]	10.6	14	4	4	8	2.20463e+06	0.501225	-;2		453	50.3997	7.89893
S4R2X5	Putative mitochondrial import inner membrane translocase subunit Tim23B OS=Homo sapiens GN=TIMM23B PE=4 SV=1 - [S4R2X5_HUMAN]	14.41	6	1	1	1	1.98006e+06	0.500732	1;-		118	12.255	8.00146
Q08257-2	Isoform 2 of Quinone oxidoreductase OS=Homo sapiens GN=CRYZ - [QOR_HUMAN]	8.85	3	1	1	1	102915	0.500071	-;1		192	20.4078	7.18115
Q71RC2-5	Isoform 5 of La-related protein 4 OS=Homo sapiens GN=LARP4 - [LARP4_HUMAN]	9.34	10	4	4	18	1.08885e+06	0.496565	1;3	46.0139	653	72.3548	6.26514
Q96CT7	Coiled-coil domain-containing protein 124 OS=Homo sapiens GN=CCDC124 PE=1 SV=1 - [CC124_HUMAN]	31.39	2	7	7	17	4.76608e+06	0.4916	1;1	31.4099	223	25.8196	9.53955	Y-G Y-H	Cytoskeleton associated
E9PH29	Thioredoxin-dependent peroxide reductase, mitochondrial OS=Homo sapiens GN=PRDX3 PE=2 SV=1 - [E9PH29_HUMAN]	22.69	2	4	4	25	6.19412e+06	0.490259	2;2	1.66299	238	25.8223	7.45947
P38646	Stress-70 protein, mitochondrial OS=Homo sapiens GN=HSPA9 PE=1 SV=2 - [GRP75_HUMAN]	24.59	4	12	12	32	2.3437e+06	0.487338	-;4		679	73.6348	6.16357	Y-G	Chaperone
P30086	Phosphatidylethanolamine-binding protein 1 OS=Homo sapiens GN=PEBP1 PE=1 SV=3 - [PEBP1_HUMAN]	10.7	1	1	1	1	937400	0.475875	-;1		187	21.0437	7.53271	Y-H	Signal transduction
P31949	Protein S100-A11 OS=Homo sapiens GN=S100A11 PE=1 SV=2 - [S10AB_HUMAN]	27.62	1	2	2	7	1.18086e+07	0.472909	3;1	1.56995	105	11.7328	7.12256
Q8WXE9	Stonin-2 OS=Homo sapiens GN=STON2 PE=1 SV=1 - [STON2_HUMAN]	0.99	2	1	1	21	8.0088e+06	0.466632	1;3	5.49396	905	101.102	5.38916	Y-G Y-L Y-U	Vesicles/Caveolae/Endocytosis
B4DLN1	Mitochondrial dicarboxylate carrier OS=Homo sapiens GN=SLC25A10 PE=2 SV=1 - [B4DLN1_HUMAN]	27.38	4	4	10	38	8.0336e+06	0.466276	4;6	2.17963	442	48.0687	9.5249
I3L3Q7	Complement component 1 Q subcomponent-binding protein, mitochondrial (Fragment) OS=Homo sapiens GN=C1QBP PE=2 SV=1 - [I3L3Q7_HUMAN]	11.3	3	1	1	3	1.90014e+06	0.456291	1;1	32.2728	177	19.9936	4.22119	Y-G Y-H Y-L	Extracellular space
Q7Z5H4	Vomeronasal type-1 receptor 5 OS=Homo sapiens GN=VN1R5 PE=2 SV=2 - [VN1R5_HUMAN]	1.96	1	1	1	2	4.61686e+06	0.454474	-;1		357	40.7516	9.20264	Y-G Y-U	Receptor
Q9UDY4	DnaJ homolog subfamily B member 4 OS=Homo sapiens GN=DNAJB4 PE=1 SV=1 - [DNJB4_HUMAN]	6.53	1	2	2	2	1.96714e+06	0.453838	1;-		337	37.7831	8.49951	Y-G Y-H Y-U	Chaperone
P61956-2	Isoform 2 of Small ubiquitin-related modifier 2 OS=Homo sapiens GN=SUMO2 - [SUMO2_HUMAN]	16.9	8	1	1	4	6.97952e+06	0.451082	1;-		71	8.106	5.41455
P11940-2	Isoform 2 of Polyadenylate-binding protein 1 OS=Homo sapiens GN=PABPC1 - [PABP1_HUMAN]	26.87	34	11	11	28	1.64762e+06	0.450719	1;5	39.0917	547	61.142	9.0708	Y-G	Other
Q96NW7-2	Isoform 2 of Leucine-rich repeat-containing protein 7 OS=Homo sapiens GN=LRRC7 - [LRRC7_HUMAN]	0.54	2	1	1	2	571662	0.436192	-;1		1490	167.281	6.60986	Y-G Y-H Y-U	Cell adhesion/junction
B4DIT7	Protein-glutamine gamma-glutamyltransferase 2 OS=Homo sapiens GN=TGM2 PE=2 SV=1 - [B4DIT7_HUMAN]	8.91	4	4	4	6	2.00745e+06	0.435691	-;1		606	68.6054	5.30029	Y-G Y-H	Enzyme
P06576	ATP synthase subunit beta, mitochondrial OS=Homo sapiens GN=ATP5B PE=1 SV=3 - [ATPB_HUMAN]	48.2	7	18	18	95	1.17958e+07	0.431125	4;9	31.8603	529	56.5246	5.40186	Y-G Y-L	Enzyme
Q13011	Delta(3,5)-Delta(2,4)-dienoyl-CoA isomerase, mitochondrial OS=Homo sapiens GN=ECH1 PE=1 SV=2 - [ECH1_HUMAN]	24.7	4	4	4	12	3.51428e+06	0.416488	2;1	34.3455	328	35.7934	8.00146
Q13601-2	Isoform 2 of KRR1 small subunit processome component homolog OS=Homo sapiens GN=KRR1 - [KRR1_HUMAN]	7.1	2	2	2	5	1.06994e+06	0.412966	-;1		324	36.7649	9.64209
O94776	Metastasis-associated protein MTA2 OS=Homo sapiens GN=MTA2 PE=1 SV=1 - [MTA2_HUMAN]	7.78	14	4	4	5	1.09044e+06	0.411993	-;1		668	74.9757	9.65674
F5H3C5	Superoxide dismutase [Mn, mitochondrial (Fragment) OS=Homo sapiens GN=SOD2 PE=2 SV=1 - [F5H3C5_HUMAN]	20.72	8	2	2	4	1.30592e+06	0.407836	1;2	37.4396	111	12.1231	8.45557	Y-L	Enzyme
Q86XZ4	Spermatogenesis-associated serine-rich protein 2 OS=Homo sapiens GN=SPATS2 PE=1 SV=1 - [SPAS2_HUMAN]	10.28	2	4	4	5	599825	0.354463	-;1		545	59.5076	8.89502
P52272-2	Isoform 2 of Heterogeneous nuclear ribonucleoprotein M OS=Homo sapiens GN=HNRNPM - [HNRPM_HUMAN]	17.8	10	10	10	31	1.35053e+06	0.339937	-;1		691	73.5724	8.82178	Y-G	Signal transduction
O96008	Mitochondrial import receptor subunit TOM40 homolog OS=Homo sapiens GN=TOMM40 PE=1 SV=1 - [TOM40_HUMAN]	5.26	1	2	2	4	1.87897e+06	0.330409	1;2	23.3701	361	37.8691	7.25439
Q15293	Reticulocalbin-1 OS=Homo sapiens GN=RCN1 PE=1 SV=1 - [RCN1_HUMAN]	3.93	1	1	1	1	1.13961e+06	0.330142	-;1		331	38.8662	4.99561
P78406	mRNA export factor OS=Homo sapiens GN=RAE1 PE=1 SV=1 - [RAE1L_HUMAN]	6.52	3	2	2	4	1.30649e+06	0.325166	1;-		368	40.9419	7.82568
B1APM4	Sterol O-acyltransferase 1 (Fragment) OS=Homo sapiens GN=SOAT1 PE=2 SV=1 - [B1APM4_HUMAN]	6.15	4	1	1	1	619526	0.324111	-;1		260	29.8736	6.44287
B0QY51	Coiled-coil domain-containing protein 134 OS=Homo sapiens GN=CCDC134 PE=2 SV=1 - [B0QY51_HUMAN]	11.21	2	1	1	1	527901	0.26969	-;1		116	13.6585	9.99365
Q92917	G patch domain and KOW motifs-containing protein OS=Homo sapiens GN=GPKOW PE=1 SV=2 - [GPKOW_HUMAN]	13.45	1	4	4	5	328374	0.250164	-;1		476	52.1966	6.15088
P31942-3	Isoform 3 of Heterogeneous nuclear ribonucleoprotein H3 OS=Homo sapiens GN=HNRNPH3 - [HNRH3_HUMAN]	15.15	16	4	4	13	2.27553e+06	0.215497	-;1		297	31.5054	7.31299
H0YC70	Zinc finger protein 706 (Fragment) OS=Homo sapiens GN=ZNF706 PE=4 SV=1 - [H0YC70_HUMAN]	80	2	2	2	6	1.99137e+06	0.211259	1;-		30	3.4227	7.41553	Y-H	Other
Q9ULC6	Protein-arginine deiminase type-1 OS=Homo sapiens GN=PADI1 PE=1 SV=2 - [PADI1_HUMAN]	1.36	1	1	1	2	926563	0.145067	-;1		663	74.6177	6.49365
P13533	Myosin-6 OS=Homo sapiens GN=MYH6 PE=1 SV=5 - [MYH6_HUMAN]	0.72	1	1	1	1	1.77115e+06	0.0642832	-;1		1939	223.596	5.73193	Y-G	Cytoskeleton associated
Note:	Y-G: plasma membrane localization based on GO annotation;
	Y-H: plasma membrane localization based on Human Protein Atlas annotation;
	Y-L: plasma membrane localization based on literature annotation;
	Y-U: plasma membrane localization based on Uniprot annotation.
