# Supplementary material for: Discovery of NKCC1 as a potential therapeutic target to inhibit hepatocellular carcinoma cell growth and metastasis
Source: Oncotarget. 2017 Aug 12;8(39):66328–42. doi: 10.18632/oncotarget.20240 (PMC5630415; doi:10.18632/oncotarget.20240)
Supplement: Supplementary file 3 [file oncotarget-08-66328-s003.xlsx]

## Sheet: Sheet1
Table S3.Corrlation between expression of glypican-3, keratin 19 or Ki-67 and clinical features in HCC.
Correlation between glypican-3 expression and clinical pathological features
Clinical features		Cases	Glypican-3		Contingency coefficient	P value
			Negative	Positive
Gender	Male	51	8	43	0.202	0.183
	Female	16	0	16
Age	<60	51	6	45	0.01	1
	≥60	16	2	14
Tumor Differentiation	Poorly	26	1	25	0.195	0.138
	Well, moderate	41	7	34
Microvascular tumor thrombosis	Negative	42	6	36	0.093	0.7
	Positive	25	2	23
Keratin 19	Negative	45	6	39	0.061	1
	Positive	22	2	20
Ki-67	Negative (<20%)	48	8	40	0.218	0.099
	Positive (≥20%)	17	0	17
Correlation between keratin 19 expression and clinical pathological features
Clinical features		Cases	Keratin 19		Contingency coefficient	P value
			Negative	Positive
Gender	Male	51	35	16	0.056	0.649
	Female	16	10	6
Age	<60	51	33	18	0.093	0.444
	≥60	16	12	4
Tumor Differentiation	Poorly	26	12	14	0.336	0.004**
	Well, moderate	41	33	8
Microvascular tumor thrombosis	Negative	42	33	9	0.3	0.010*
	Positive	25	12	13
Glypican-3	Negative	8	6	2	0.061	1
	Positive	59	39	20
Ki-67	Negative (<20%)	48	35	13	0.234	0.053
	Positive (≥20%)	17	8	9
Correlation between Ki-67 expression and clinical pathological features
Clinical features		Cases	Ki-67		Contingency coefficient	P value
			Negative (<20%)	Positive (≥20%)
Gender	Male	49	34	15	0.175	0.201
	Female	16	14	2
Age	<60	50	36	14	0.076	0.741
	≥60	15	12	3
Tumor Differentiation	Poorly	26	15	11	0.287	0.016*
	Well, moderate	39	33	6
Microvascular tumor thrombosis	Negative	41	36	5	0.383	0.001**
	Positive	24	12	12
Glypican-3	Negative	8	8	0	0.218	0.099
	Positive	57	40	17
Keratin 19	Negative	43	35	8	0.234	0.053
	Positive	22	13	9
* p<0.05 or ** p<0.01 indicates a significant difference between the protein expression and the clinical features, according to Chi-Square test.
