# Supplementary material for: Discovery of NKCC1 as a potential therapeutic target to inhibit hepatocellular carcinoma cell growth and metastasis
Source: Oncotarget. 2017 Aug 12;8(39):66328–42. doi: 10.18632/oncotarget.20240 (PMC5630415; doi:10.18632/oncotarget.20240)
Supplement: Supplementary file 4 [file oncotarget-08-66328-s004.xlsx]

## Sheet: Table S5
Table S5. Clinical samples.
No.	Sex	Age(y)	Etiology	Ishak fibrosis stage	Differentiation	Microvascular tumor thrombosis	GPC-3	CK19	Ki-67	NKCC1
C9	M	53	Hepatitis B	4	poorly	+	3+	1+	0.1	3+
P4	M	44	Hepatitis B	6	poorly	+	2+	-	0.1	3+
P7	M	65	Hepatitis B	5	poorly	+	3+	1+	0.1	3+
P16	M	59	Hepatitis B	4	poorly	+	2+	-	0.2	3+
M6	F	25	Hepatitis B	4	moderate	+	3+	2+	0.05	3+
P13	M	58	Hepatitis B	5	poorly	-	3+	-	0.05	3+
M17	M	51	Hepatitis B	6	moderate	-	2+	-	-	3+
M18	M	61	Hepatitis B	6	moderate	-	2+	-	0.01	3+
M20	F	57	Hepatitis B	6	moderate	-	2+	-	0.1	3+
C1	M	53	Hepatitis B	6	poorly	+	3+	1+	0.7	2+
P8	M	52	Hepatitis B	6	poorly	+	2+	1+	-	2+
P9	M	55	Hepatitis B	6	poorly	+	-	1+	0.05	2+
P14	M	49	Hepatitis B	4	poorly	+	2+	-	0.8	2+
P20	M	52	Hepatitis B	2	poorly	+	2+	-	0.4	2+
C12	M	47	Hepatitis B	6	moderate	+	3+	1+	0.3	2+
M7	M	69	Without liver disease record before the detection of HCC tumor	4	moderate	+	1+	-	0.15	2+
W14	M	53	Hepatitis B	6	well	+	1+	-	/	2+
C4	M	61	Alcoholic hepatitis	6	poorly	-	2+	1+	0.2	2+
C11	F	60	Hepatitis B	3	poorly	-	2+	1+	0.05	2+
P18	M	50	Hepatitis C	6	poorly	-	1+	-	-	2+
P19	M	43	Hepatitis B	4	poorly	-	2+	-	0.05	2+
C14	M	31	Hepatitis B	6	moderate	-	3+	1+	0.1	2+
M5	F	53	Hepatitis C	6	moderate	-	3+	-	0.05	2+
W4	M	57	Hepatitis B	6	well	-	-	-	-	2+
W5	M	42	Hepatitis B	6	well	-	1+	-	0.2	2+
W6	M	53	Hepatitis B	6	well	-	-	-	0.05	2+
W8	M	59	Hepatitis B	3	well	-	-	-	0.05	2+
W15	M	50	Hepatitis B	6	well	-	2+	-	0.1	2+
W16	M	67	Hepatitis B	6	well	-	1+	-	/	2+
C13	M	40	Hepatitis B	6	poorly	+	3+	1+	0.7	1+
C17	M	56	Hepatitis B	6	poorly	+	1+	1+	0.6	1+
C18	M	34	Hepatitis B	6	poorly	+	3+	1+	0.4	1+
P17	M	50	Hepatitis B	4	poorly	+	2+	-	0.4	1+
C6	F	39	Hepatitis B	4	moderate	+	3+	1+	0.01	1+
M10	M	60	Hepatitis B	6	moderate	+	-	-	0.01	1+
M16	M	38	Hepatitis B	6	moderate	+	2+	-	0.05	1+
C2	F	29	Hepatitis B	6	poorly	-	3+	1+	0.05	1+
P3	F	74	Hepatitis B	5	poorly	-	1+	-	0.05	1+
P5	M	45	Hepatitis B	4	poorly	-	1+	-	0.05	1+
C7	M	60	Hepatitis B	6	moderate	-	3+	1+	0.3	1+
M15	F	60	Hepatitis B	6	moderate	-	1+	-	-	1+
W3	M	71	Hepatitis C	5	well	-	1+	-	0.05	1+
W13	M	57	Hepatitis B	6	well	-	2+	-	0.05	1+
C15	M	52	Hepatitis B	6	poorly	+	2+	1+	0.8	-
C19	M	48	Hepatitis B	6	poorly	+	3+	1+	-	-
P12	F	73	Hepatitis B	5	poorly	+	1+	-	0.05	-
P15	F	72	Hepatitis B	4	poorly	+	2+	-	0.3	-
M1	M	38	Hepatitis B	6	moderate	+	3+	-	0.3	-
C5	F	46	Hepatitis B	6	poorly	-	1+	1+	0.05	-
C3	M	43	Hepatitis B	6	moderate	-	3+	1+	0.03	-
C8	M	57	Hepatitis B	6	moderate	-	1+	-	0.05	-
C10	F	59	Hepatitis B	6	moderate	-	3+	1+	0.3	-
C20	M	38	Hepatitis B	1	moderate	-	-	1+	-	-
M2	M	44	Hepatitis B	1	moderate	-	1+	-	0.05	-
M3	M	51	Hepatitis B	6	moderate	-	2+	-	0.01	-
M8	M	56	Hepatitis B	6	moderate	-	2+	-	0.1	-
M11	F	77	Clonorchiasis	6	moderate	-	3+	-	0.03	-
M14	F	51	Hepatitis B	4	moderate	-	1+	-	0.1	-
M19	M	51	Hepatitis B	6	moderate	-	2+	-	-	-
M21	M	55	Hepatitis B	6	moderate	-	1+	-	0.05	-
P1	M	54	Hepatitis B	3	moderate	-	2+	-	0.4	-
W1	F	59	Hepatitis B	6	well	-	2+	-	0.05	-
W2	M	59	Hepatitis B	6	well	-	-	-	0.05	-
W7	M	61	Hepatitis B	6	well	-	-	-	0.05	-
W9	M	47	Hepatitis B	6	well	-	1+	-	0.02	-
W12	M	57	Hepatitis B	6	well	-	1+	-	-	-
W17	F	64	Drug-induced liver injury	6	well	-	1+	-	0.02	-
